# Supplementary material for: Association of a Bovine Prion Gene Haplotype with Atypical BSE
Source: PLoS One. 2008 Mar 19;3(3):e1830. doi: 10.1371/journal.pone.0001830 (PMC2263129; doi:10.1371/journal.pone.0001830)
Supplement: Table S1 — Oligonucleotides for amplficiation and sequence genotyping of PRNP htSNPs and the complete PrP coding region. This table lists the oligonucleotides used for amplification and sequence genotyping of PRNP htSNPs and the complete PrP coding region. (1.66 MB XLS) [file pone.0001830.s001.xls]

## Sheet: sheet1
Table S1. Oligonucleotides for amplficiation and sequence genotyping of PRNP htSNPs and the complete PrP coding region.
Bovine PRNP DNA segment (BTAPRNPDS)	Gene region	Oligonucleotide USMARC number	DNA sequencea	Orientation	Primer function	htSNPs and PrP coding region	PCR annealing	Amplicon
						genotyped by sequencing primers	temp. (°C)	length (bp)b
10	Promoterc	39214	gagatatagccgcctgtaatac	Sense	Amplification	―d	58	1445
		39218	tctactccctcaccttccat	Sense	Sequence	449e	―
		41235	tgacagccagtgaagtaggag	Antisense	Sequence	449	―
		39237	ggaggaagaccaagttttagac	Antisense	Amplification/Sequencing	1392	58
11	Promoter	58314	ttctaaatgcacatcttcagc	Sense	Amplification/Sequencing	1576, 1701	58	1451
		39251	tgaagatttaagcagggtgg	Antisense	Sequencing	1392	―
		39816	tatggggttgtagattcttagg	Antisense	Sequencing	1576, 1701	―
		45931	caaccaagaaaatgctcaaa	Antisense	Amplification	―	58
13a2	Promoter/Exon1	48691	gaatggacttgttaaatggagt	Sense	Amplification	―	53	689
		39323	tcgtcaacaagcaatttcag	Sense	Sequencing	4136	―
		51056	ggtgccctggggcc	Antisense	Sequencing	4136
		50912	accaatccgattcggct	Antisense	Amplification	―	53
13b	Exon1/Intron 1	48695	agttgccagtcgctgacag	Sense	Amplification/Sequencing	4450-4461	58	807
		42560	atgtgggtggtgtgtaggaa	Sense	Sequencing	4732, 4776	―
		55025	aattccgcgactcctctg	Antisense	Sequencing	4450-4461	―
		48699	cccggtacctggatttctct	Antisense	Amplification/Sequencing	4732, 4776	58
16	Intron 2	39372	ccgttcttagatttatcaattata	Sense	Amplification	―	58	1087
		39373	ttttaaggacttctgaatatatttg	Sense	Sequencing	6811	―
		39375	tggtgcagaaatgttaggtaat	Antisense	Sequencing	6811	―
		39381	tgtcccttaacaagagtctaat	Antisense	Amplification	―	58
17	Intron 2	42601	gtgggaagccttattataggt	Sense	Amplification	―	58	1310
		42621	tggagtattcactcttttctatatg	Sense	Sequencing	8631	―
		39393	aattaaaatcaaagttctcacttaa	Antisense	Sequencing	8631	―
		41633	gattctctgatgttgcaaagtt	Antisense	Amplification	―	58
20	Intron 2	50847	ctgattcctgagtttaagtgaga	Sense	Amplification	―	58	1232
		43927	taaaggttgggtagctaagagt	Sense	Sequencing	9162	―
		64156	tgatagagtggatgggagagt	Antisense	Sequencing	9162	―
		48267	tctgtgatgtgattctcctaagc	Sense	Sequencing	9786	―
		49096	catactagctgttccataaatattt	Sense	Sequencing	9786	―
		50855	catcttcctgccatctctgt	Antisense	Amplification	―	58
23	Intron 2	39274	cttgctgacaaattgtatcaa	Sense	Amplification	―	58	1541
		39283	cagatagtggagtgcagtttattac	Sense	Sequencingf	13793, 13861	―
		39289	agaatggaccaggctattag	Antisense	Amplificationg	―	58
24	Intron 2	39291	ggttttccagttagtatgtcat	Sense	Amplification	―	58	1525
		39298	gattttggtttattccggatac	Antisense	Sequencing	13925	―
		39289	agaatggaccaggctattag	Antisense	Sequencing	13925
		39308	tgcccttttctattacgag	Antisense	Amplification	―	58
26	Intron 2	48704	taagtcaatcctagatactttacagt	Sense	Amplification	―	58	1630
		46867	gaatactggagtgggtagctta	Sense	Sequencing	17284	―
		39416	tttcttacagttattgcacc	Sense	Sequencing	17284
		48705	gaaacatatctgtgattacagtaaaa	Antisense	Amplification	―	58
32	Intron 2, Exon 3 (CDS and UTR)	50857	gtgagatgtatggaatgtgaag	Sense	Amplification/Sequencing	PrPh	58	1177
		42643	ctgacaccctctttattttgc	Sense	Sequencing	20720, 20957, PrP	―
		42642	ataacggttgcctccagg	Antisense	Sequencing	PrP	―
		42644	agatgatggagcgagtggt	Sense	Sequencing	PrP	―
		42645	accactcgctccatcatct	Antisense	Sequencing	20720, 20957, PrP	―
		39474	gaggggcaagtgtgatcc	Sense	Sequencing	PrP	―
		39473	ggatcacacttgcccctc	Antisense	Sequencing	PrP	―
		43935	ggggcattagcatactgagc	Antisense	Sequencing	PrP	―
		39478	ctacaaaatcactgctaagatg	Antisense	Amplification/Sequencing	PrP	58
33	Exon 3 UTR	50879	gcaaccttcctgttttcat	Sense	Amplification	―	58	1211
		39482	gggggagggagtatctacc	Sense	Sequencing	21680	―
		39485	atcaattcttcagcactcagc	Antisense	Sequencing	21680	―
		50883	tagcactggttaaggaaaagat	Antisense	Amplification	―	58
aOligonucleotide primer sequences are listed in the 5' to 3' direction.
bLength may vary by the presence or absence of insertion/deletion alleles.
cPromoter region corresponds to 4113 bp immediately adjacent to the 5' end of Exon 1.
dNot applicable.
eNucleotide position in GenBank accession # DQ457195.
fPrimer was used in quadruplicate sequencing reactions.
gPrimer used on PRNP segment 24 as a sequencing primer.
hPrP coding region.
